# Supplementary material for: HILIC-MS for Untargeted Profiling of the Free Glycation Product Diversity
Source: Metabolites. 2022 Nov 25;12(12):1179. doi: 10.3390/metabo12121179 (PMC9783660; doi:10.3390/metabo12121179)
Supplement: Supplementary file 1 [file metabolites-12-01179-s001.zip]

Archive with 3 entries (2 files):
- metabolites-2042468-supplementary-proofread/
- metabolites-2042468-supplementary-proofread/metabolites-2042468-proofreading-supplemenatry.xlsx
- metabolites-2042468-supplementary-proofread/metabolites-2042468-proofreading-supplementary.pdf
