# Supplementary material for: HILIC-MS for Untargeted Profiling of the Free Glycation Product Diversity
Source: Metabolites. 2022 Nov 25;12(12):1179. doi: 10.3390/metabo12121179 (PMC9783660; doi:10.3390/metabo12121179)
Supplement: Supplementary file 1 [file metabolites-12-01179-s001.zip › metabolites-2042468-supplementary-proofread/metabolites-2042468-proofreading-supplemenatry.xlsx]

## Sheet: Legend
Table S1. Different combinations of modifiers used for mobile phase additives optimization.
Table S2. Parameters used for XCMS.
Table S3. Parameters used for CAMERA.
Table S4. The detailed information and interpretations of features in the correlation group containing lysine in Lysine-Glucose model system analyzed by iHILIC-Fusion.
Table S5. The scores of detected amino acids in the model systems mixture analyzed by five columns.
Table S6. Information of free glycation products in the model systems curated from the literature for targeted comparison.
Table S7. Free glycation product candidates detected by different columns.
Table S8. The scores of detected amino acids in the model systems mixture analyzed by different mobile phases.
Table S9. Free glycation product candidates detected by different mobile phases.

## Sheet: TableS1
Table S1. Different combinations of modifiers used for mobile phase additives optimization.
Mobile phase		Column	Gradient
A	B
5mM AF in 30% ACN	5mM AF in 95% ACN	ZIC-cHILIC ZIC-HILIC	0 min, 99.9% B; 2 min, 99.9% B; 9.5 min, 0.1% B; 12 min, 0.1% B; 12.1 min, 99.9 %B
5mM AA in 30% ACN	5mM AA in 95% ACN
5mM AF and 0.1% FAcid in 30% ACN	5mM AF and 0.1% FAcid in 95% ACN
5mM AAand 0.1% AAcid in 30% ACN	5mM AA and 0.1% AAcid in 95% ACN
AF: ammonium formate; AA: ammonium acetate; FAcid: formic acid; AAcid: acetic acid.

## Sheet: Table S2
Table S2. Parameters used for XCMS.
Processing step	Parameters
Peak detection(centWave)	peakwidth	8, 50
	noise	100
	snthresh	10
	ppm	10
	mzdiff	0.005
	prefilter	3, 300
Peak alignment(PeakGroups)
Grouping	bw	3
	minFraction	0.6
	binsize	0.005
	minSamples	2
Adjust RTtime	minFraction	0.6
	span	0.6
Correspondence	bw	3
	minFraction	0.6
	binSize	0.005

## Sheet: Table S3
Table S3. Parameters used for CAMERA.
Processing step	Parameters
Group the chromatographic peaks (groupFWHM)	perfwhm	0.5
	intval	maxo
Find isotopes	maxcharge	3
	maxiso	4
	mzabs	0.005
	minfrac	0.5
	ppm	5
	intval	maxo
Verify grouping (groupCorr)	cor_eic_th	0.8
	intval	maxo
	pval	0.001
	graphMethod	lpc
Find adducts	polarity	positive
	mzabs	0.005
	ppm	5
	rules	ruleset_pos

## Sheet: Table S4
Table S4. The detailed information and interpretations of features in the correlation group containing lysine in Lysine-Glucose model system analyzed by iHILIC-Fusion.
Feature	m/z	Retention time(min)	Blank	Glc-Lys_01	Glc-Lys_02	Glc-Lys_03	Neutral M mass	Correlation group ID	Adduct	Isotope group	Isotope type	MS2 m/z	MS2 intensity	In-source fragment(ISF) identification level	Precursor featureID	ISF Comment	Comment
FT0034	84.0806	7.27602	1026	272108	277898	281200	146.106	3	[M+H-NH3-HCOOH]+ 146.106	1	[M]+	59.0609;84.0806	2908;7328	Level_2	FT0358	[M+H-NH3-HCOOH]+	ISFs
FT0044	85.0647	7.32273	NA	4064	3710	3948	NA	3		NA	NA	0	0	Level_2	FT0358	0	Artifacts
FT0046	85.0839	7.27442	NA	14548	14002	13738	NA	3		1	[M+1]+	0	0	Level_2	FT1256	0	Isotopes
FT0109	99.0914	7.28972	NA	2208	2304	2248	NA	3		NA	NA	0	0	0	0	0	Noise
FT0125	101.107	7.27602	NA	8592	9978	10374	146.106	3	[M+H-HCOOH]+ 146.106	NA	NA	0	0	Level_3	FT0358	[M+H-HCOOH]+	ISFs
FT0129	102.091	7.28972	NA	6860	7960	7696	146.106	3	[M+H-NH3-CO]+ 146.106	NA	NA	0	0	Level_3	FT0358	[M+H-NH3-CO]+	ISFs
FT0257	129.103	7.27442	NA	33010	34616	34248	146.106	3	[M+H-H2O]+ 146.106	NA	NA	0	0	Level_3	FT0358	[M+H-H2O]+	ISFs
FT0261	130.087	7.27442	NA	620044	655988	637124	146.106	3	[M+H-NH3]+ 146.106	23	[M]+	56.0498;67.0549;69.0568;84.0806;85.0842	438;820;468;14508;704	Level_2	FT0358	[M+H-NH3]+	ISFs
FT0266	130.157	7.27442	NA	5424	4742	4912	146.179	3	[M+H-NH3]+ 146.179	NA	NA	0	0	Level_3	FT0359	[M+H-NH3]+	Artifacts
FT0269	130.372	7.27442	NA	2160	2342	2210	NA	3		NA	NA	0	0	0	0	0	Artifacts
FT0272	131.09	7.27442	NA	38120	37742	38328	NA	3		23	[M+1]+	0	0	0	0	0	Isotopes
FT0277	132.092	7.27442	NA	3562	3028	3642	NA	3		23	[M+2]+	0	0	0	0	0	Isotopes
FT0358	147.114	7.27442	NA	631802	650318	640414	146.106	3	[M+H]+ 146.106	31	[M]+	56.0498;65.039;67.0547;68.0501;68.058;69.0575;70.0653;71.0494;74.024;82.0649;84.0446;84.0547;84.0672;84.0806;84.103;84.1366;84.1793;84.2275;84.31;85.0648;85.0839;86.087;95.0488;130.0866	5680;3400;40860;1406;2474;5730;464;618;4600;2940;684;496;547;397038;5868;5896;1092;426;2574;1640;22384;577;526;454	0	0	0	Adducts
FT0359	147.187	7.27442	NA	7736	7578	7334	146.179	3	[M+H]+ 146.179	NA	NA	0	0	0	0	0	Artifacts
FT0360	147.205	7.27281	NA	1318	1064	1134	NA	3		NA	NA	0	0	0	0	0	Artifacts
FT0361	147.245	7.27602	NA	3072	3158	2966	NA	3		NA	NA	0	0	0	0	0	Artifacts
FT0362	147.417	7.27442	NA	3852	3490	3674	NA	3		NA	NA	0	0	0	0	0	Artifacts
FT0366	148.117	7.27442	NA	48156	46422	48090	NA	3		31	[M+1]+	0	0	0	0	0	Isotopes
FT0372	149.119	7.27602	NA	3692	4000	4444	NA	3		31	[M+2]+	0	0	0	0	0	Isotopes
FT0467	169.096	7.27442	NA	5450	4436	4590	146.106	3	[M+Na]+ 146.106	NA	NA	0	0	Level_2	FT1256	0	ISFs
FT0564	185.069	7.27442	NA	30520	29898	27268	146.106	3	[M+K]+ 146.106	NA	NA	59.061;284.1965	4046;716	0	0	0	Adducts
FT0575	187.068	7.27361	NA	2638	2030	2736	NA	3		NA	NA	0	0	0	0	0	Noise
FT0672	207.051	7.27119	NA	3154	2478	2506	146.106	3	[M+Na+K-H]+ 146.106	NA	NA	0	0	0	0	0	Adducts
FT0766	223.025	7.30186	NA	15308	15396	15542	146.106	3	[M+2K-H]+ 146.106	66	[M]+	84.0807;93.0699	4148;508	0	0	0	Adducts
FT0806	228.171	7.26065	NA	7080	6002	5782	NA	3		72	[M]+	0	0	0	0	0	Unknown
FT1178	293.218	7.27442	NA	8456	8550	8742	146.106	3	[2M+H]+ 146.106	NA	NA	0	0	0	0	0	Adducts
FT1184	294.219	7.25783	NA	2224	2294	2512	NA	3		NA	NA	0	0	0	0	0	Noise
FT1256	312.192	7.26065	NA	16980	16146	16728	NA	3		110	[M]+	84.0807;85.0839;86.0961;123.0918;128.0709;130.0862;137.1066;161.1077;165.1031;169.0954;179.1175;181.134;183.1132;184.1162;225.1241;231.1501;245.1648;249.1594;251.1755;263.1754;265.1908;267.1704;268.1739;290.187;291.1881;308.197;310.2116;312.1916;313.1943	4180;468;782;440;1158;1248;527;566;1762;596;574;1108;5022;538;580;624;672;632;460;1536;2066;9668;1212;1218;490;624;1244;4868;944	0	0	0	Unknown
FT1339	331.174	7.27442	NA	4066	3576	3126	146.106	3	[2M+K]+ 146.106	NA	NA	0	0	0	0	0	Adducts
FT1635	486.364	7.27442	NA	2210	1846	1854	NA	3		NA	NA	0	0	0	0	0	Noise

## Sheet: Table S5
Table S5. The scores of detected amino acids in the model systems mixture analyzed by five columns.
								ZIC-cHILIC				ZIC-HILIC				iHILIC-Fusion				BEH-HILIC				BEH-Amide
Compound name	Compound abbreviation	Classification	LogP	PI	Formula	Molecular weight	[M+H]+	RT	Intensity	Peak width	Comment	RT	Intensity	Peak width	Comment	RT	Intensity	Peak width	Comment	RT	Intensity	Peak width	Comment	RT	Intensity	Peak width	Comment
L-Glutamic acid	Glu	Acidic	-3.24	3.22	C5H9O4N	147.053	148.06	6.35933	45724	0.136	Good	6.106	19950.7	0.252	Good	6.01267	16075.3	0.320333	Good	5.766	20722.3	0.299	Good	5.902	51789.3	0.156333	Good
L-Aspartic acid	Asp	Acidic	-3.5	2.97	C4H7O4N	133.038	134.045	6.391	9476	0.127333	Low intensity	6.09	4310.67	0.125667	Low intensity	-	-	-	Undetected	-	-	-	Undetected	6.09233	5406	0.194667	Low intensity
L-Leucine	Leu	Non-polar	-1.59	5.98	C6H13O2N	131.095	132.102	4.678	2.16856e+06	0.196333	Unseparated	4.74667	2.30745e+06	0.395667	Unseparated	4.861	1.03515e+06	0.157	Unseparated	4.91633	1.11188e+06	0.269667	Unseparated	4.54667	1.08764e+06	0.134333	Unseparated
L-Isoleucine	Ile	Non-polar	-1.51	6.02	C6H13O2N	131.095	132.102	4.819	2392954	0.158	Unseparated	4.74667	2.30745e+06	0.395667	Unseparated	4.93267	1239875	0.28	Unseparated	4.91633	1.11188e+06	0.269667	Unseparated	4.633	1697214	0.117667	Unseparated
L-Methionine	Met	Non-polar	-2.9	5.75	C5H11O2NS	149.051	150.058	4.95	2.34174e+06	0.248333	Good	4.81267	1578082	0.295667	Good	5.12533	154759	0.503	Good	4.983	226696	0.285333	Good	4.74567	262799	0.199333	Good
L-Valine	Val	Non-polar	-1.95	5.97	C5H11O2N	117.079	118.086	5.13133	1.54085e+06	0.284	Good	5.07067	1.10213e+06	0.388667	Good	5.23233	206635	0.403	Multiple	5.11167	820773	0.178333	Good	4.85533	514447	0.178667	Good
L-Proline	Pro	Non-polar	-2.57	6.3	C5H9O2N	115.063	116.071	5.213	1503310	0.267333	Good	5.353	1.68263e+06	0.349	Good	5.29367	872238	0.372667	Good	5.25033	1.3441e+06	0.176	Good	4.87	1370244	0.166	Good
L-Alanine	Ala	Non-polar	-2.84	6.02	C3H7O2N	89.0477	90.055	5.73533	258602	0.129333	Good	5.571	61739.7	0.272	Good	5.61333	59776.3	0.363667	Good	5.28867	231033	0.164	Good	5.24	336162	0.119667	Good
Glycine	Gly	Non-polar	-3.41	5.97	C2H5O2N	75.032	76.0393	5.94833	52912.7	0.132	Good	5.77967	11967.7	0.202333	Good	5.80767	13772.7	0.243667	Good	5.35367	45263.7	0.233	Good	5.407	44231.3	0.145333	Good
L-Phenylalanine	Phe	Non-polar(aromatic)	-1.18	5.48	C9H11O2N	165.079	166.086	4.59733	2.6951e+06	0.257333	Good	4.49867	2656264	0.347	Good	4.781	725689	0.455333	Good	4.83333	554102	0.231667	Good	4.507	577049	0.208667	Good
L-Tryptophan	Trp	Non-polar(aromatic)	-1.09	5.89	C11H12O2N2	204.09	205.097	4.772	1.31939e+06	0.256	Good	4.63633	1250975	0.388333	Good	4.804	348156	0.482333	Good	4.76733	428498	0.19	Good	4.53233	236694	0.216	Good
L-Tyrosine	Tyr	Polar(aromatic)	-3.47	5.66	C9H11O3N	181.074	182.081	5.33567	17316.7	0.0933333	Good	5.04933	25646	0.228667	Good	5.30267	3386.67	0.131	Low intensity	-	-	-	Undetected	4.91967	11951.7	0.129333	Good
L-Cysteine	Cys	Polar(Thiol)	-2.79	5.02	C3H7O2NS	121.02	122.027	5.47567	24161.7	0.265333	Good	5.32833	26956	0.293	Good	-	-	-	Undetected	4.16033	7356.33	0.153667	Low intensity	5.201	4406.67	0.156333	Low intensity
L-Cystine	Cys2	polar	-5.9	4.6	C6H12O4N2S2	240.024	241.031	6.74367	7458	0.214333	Low intensity	6.65567	5130	0.230333	Low intensity	7.143	6579	0.434333	Low intensity	6.937	4161	0.93	Low intensity	6.56967	13139.3	0.470667	Good
L-Threonine	Thr	Polar	-3.47	6.53	C4H9O3N	119.058	120.066	5.75067	350061	0.148	Good	5.53833	108107	0.307667	Good	5.86967	62731.3	0.455667	Good	5.36367	134884	0.459333	Good	5.355	334749	0.198667	Good
L-Glutamine	Gln	Polar	-4	5.65	C5H10O3N2	146.069	147.076	5.87267	18296	0.108667	Good	5.72367	6497	0.133333	Low intensity	5.833	9025.33	0.198667	Low intensity	5.48433	10279.3	0.193	Good	5.52667	24900.3	0.130333	Good
L-Asparagine	Asn	Polar	-4.29	5.41	C4H8O3N2	132.053	133.061	5.93133	164387	0.175333	Good	5.78333	53137	0.359667	Good	6.20367	39447.7	0.522	Good	5.59967	76628.7	0.501	Good	5.63067	144471	0.254667	Good
L-Serine	Ser	Polar	-3.89	5.68	C3H7O3N	105.043	106.05	6.04833	182000	0.144333	Good	5.77633	47136	0.284667	Good	5.92967	36782	0.527333	Good	5.356	105786	0.428	Good	5.554	131045	0.21	Good
L-Histidine	His	Basic	-3.62	7.59	C6H9O2N3	155.069	156.077	6.06	185422	0.523333	Tailing,Multiple	6.06	226272	1.17733	Broad, tailing	8.67067	135975	2.48667	Broad	7.37533	77999.7	1.865	Broad	5.89267	35621.7	0.246	Multiple, broad
L-Lysine	Lys	Basic	-3.21	9.74	C6H14O2N2	146.106	147.113	7.14433	26020.7	0.269	Good	7.26633	63606.7	0.522667	Good	7.396	10716	0.341333	Good	6.54133	19447.3	0.358	Good	6.32367	22665	0.235667	Good
L-Arginine	Arg	Basic	-3.24	10.76	C6H14O2N4	174.112	175.119	7.147	328708	0.552667	Good	7.10033	676612	0.787333	Good	7.36133	304380	1.44967	Broad, Tailing	6.438	143090	0.623667	Good	6.26367	113597	0.354	Good
Peak comments
Good: single and good peak shape with peak width less than 1 minute and peak intensity more than 10000 was detected
Broad: the peak width was larger than 1minute
Multiple: Unresolved multiple peaks were observed
Tailing: the peak tailing was more than 1 minute
Unseparated: Isomers were not seperated
Low intensity: Peak intensity was less than 10000
Undetected: No peak

## Sheet: Table S6
Table S6. Information of free glycation products in the model systems curated from the literature for targeted comparison.
No.	Compound name	Compound abbreviation	Molecular formula	Molecular weight	[M+H]+	Model system	Reference
1	fructosylglycine	FruGly	C8H15O7N	237.085	238.092	Glc-Gly	[1]
2	fructosylalanine	FruAla	C9H17O7N	251.101	252.108	Glc-Ala
3	fructosylserine	FruSer	C9H17O8N	267.095	268.103	Glc-Ser
4	fructosylproline	FruPro	C11H19O7N	277.116	278.123	Glc-Pro
5	fructosylvaline	FruVal	C11H21O7N	279.132	280.139	Glc-Val
6	fructosylthreonine	FruThr	C10H19O8N	281.111	282.118	Glc-Thr
7	fructosylcysteine	FruCys	C9H17O7NS	283.073	284.08	Glc-Cys
8	fructosylisoleucine	FruIle	C12H23O7N	293.147	294.155	Glc-Ile
9	fructosylleucine	FruLeu	C12H23O7N	293.147	294.155	Glc-Leu
10	fructosylasparagine	FruAsn	C10H18O8N2	294.106	295.114	Glc-Asn
11	fructosylaspartic acid	FruAsp	C10H17O9N	295.09	296.098	Glc-Asp
12	fructosylglutamine	FruGln	C11H20O8N2	308.122	309.129	Glc-Gln
13	fructosyllysine	FruLys	C12H24O7N2	308.158	309.166	Glc-Lys
14	fructosylglutamic acid	FruGlu	C11H19O9N	309.106	310.113	Glc-Glu
15	fructosylmethionine	FruMet	C11H21O7NS	311.104	312.111	Glc-Met
16	fructosylhistidine	FruHis	C12H19O7N3	317.122	318.13	Glc-His
17	fructosylphenylalanine	FruPhe	C15H21O7N	327.132	328.139	Glc-Phe
18	fructosylarginine	FruArg	C12H24O7N4	336.164	337.172	Glc-Arg
19	fructosyltyrosine	FruTyr	C15H21O8N	343.127	344.134	Glc-Tyr
20	fructosyltryptophan	FruTrp	C17H22O7N2	366.143	367.15	Glc-Trp
21	fructosylcystine	FruCys2	C12H22O9N2S2	402.077	403.084	Glc-Cys2
22	formyllysine	ForLys	C7H14N2O3	174.1	175.108	Glc-Lys	[2, 3]
23	acetyllysine	AceLys	C8H16N2O3	188.116	189.123	Glc-Lys	[3]
24	carboxymethyl-lysine	CML	C8H16N2O4	204.111	205.118	Glc-Lys	[4]
25	glycolic acid lysine amide	GALA	C8H16N2O4	204.111	205.118	Glc-Lys	[4, 5]
26	carboxyethyl-lysine	CEL	C9H18N2O4	218.127	219.134	Glc-Lys	[4]
27	lactoyllysine	LacLys	C9H18N2O4	218.127	219.134	Glc-Lys	[3]
28	glycerinyllysine	GlycLys	C9H18N2O5	234.122	235.129	Glc-Lys	[3]
29	pyrraline	pyrraline	C12H18N2O4	254.127	255.134	Glc-Lys	[4, 6]
30	furosine	furosine	C12H18N2O4	254.127	255.134	Glc-Lys	[6]
31	glycolaldehyde-pyridine	GA-P	C12H18N2O4	254.127	255.134	Glc-Lys	[7, 8]
32	glyoxal-lysine dimer	GOLD	C15H26N4O4	326.195	327.203	Glc-Lys	[4, 5]
33	glyoxal lysine amide	GOLA	C14H28N4O5	332.206	333.213	Glc-Lys	[4, 5]
34	methylglyoxal-lysine dimer	MOLD	C16H28N4O4	340.211	341.218	Glc-Lys	[4]
35	3-deoxyglucosone lysine dimer	DOLD	C19H34N4O7	430.243	431.25	Glc-Lys	[9]
36	glyoxal hydroimidazolones	G-H	C8H14N4O3	214.107	215.114	Glc-Arg	[4]
37	methylglyoxal hydroimidazolones	MG-H	C9H16N4O3	228.122	229.129	Glc-Arg	[4]
38	carboxymethylarginine	CMA	C8H16N4O4	232.117	233.124	Glc-Arg	[4]
39	carboxyethylarginine	CEA	C9H18N4O4	246.133	247.14	Glc-Arg	[4]
40	argpyrimidine	ArgPyr	C11H18N4O3	254.138	255.145	Glc-Arg	[4]
41	3-deoxyglucosone imidazolinone	DG-H	C12H22N4O6	318.154	319.161	Glc-Arg	[10]
1	HODGE, J.E., Dehydrated foods, chemistry of browning reactions in model systems. Journal of agricultural and food chemistry, 1953. 1(15): p. 928-943.
2	Tressi R, P.C.T., Rewicki D, et al., Modification of peptide lysine during Maillard reaction of d-glucose and d-lactose[C]. International Congress Series, 2002. 1245: p. 203-209.
3	Smuda, M., M. Voigt, and M.A. Glomb, Degradation of 1-deoxy-D-erythro-hexo-2,3-diulose in the presence of lysine leads to formation of carboxylic acid amides. J Agric Food Chem, 2010. 58(10): p. 6458-64.
4	Henning, C. and M.A. Glomb, Pathways of the Maillard reaction under physiological conditions. Glycoconj J, 2016. 33(4): p. 499-512.
5	Glomb, M.A. and C. Pfahler, Amides are novel protein modifications formed by physiological sugars. J Biol Chem, 2001. 276(45): p. 41638-47.
6	Yu, H., et al., Kinetic study on the generation of furosine and pyrraline in a Maillard reaction model system of d-glucose and l-lysine. Food Chem, 2020. 317: p. 126458.
7	Jayakody, L.N., et al., Identification and detoxification of glycolaldehyde, an unattended bioethanol fermentation inhibitor. Crit Rev Biotechnol, 2017. 37(2): p. 177-189.
8	Hellwig, M. and T. Henle, Formyline, a new glycation compound from the reaction of lysine and 3-deoxypentosone. European Food Research and Technology, 2010. 230(6): p. 903-914.
9	Zhu, Y., H. Snooks, and S. Sang, Complexity of Advanced Glycation End Products in Foods: Where Are We Now? J Agric Food Chem, 2018. 66(6): p. 1325-1329.
10	Zhu, Y. and V.A. Yaylayan, Interaction of free arginine and guanidine with glucose under thermal processing conditions and formation of Amadori-derived imidazolones. Food Chem, 2017. 220: p. 87-92.

## Sheet: Table S7
Table S7. Free glycation product candidates detected by different columns.
Model system	Formula	[M+H]+	Compound name	Abbreviation	ZIC-cHILIC	ZIC-HILIC	iHILIC-Fusion	BEH-HILIC	BEH-Amide
Glc-Lys	C7H14N2O3	175.108	formyllysine	ForLys	2	2	1	2	2
	C8H16N2O3	189.123	acetyllysine	AceLys	2	1	2	1	2
	C8H16N2O4	205.118	carboxymethyl-lysine, glycolic acid lysine amide	CML, GALA	1	1	1	1	1
	C9H18N2O4	219.134	carboxyethyl-lysine, lactoyl lysine	CEL, LacLys	2	2	2	2	2
	C9H18N2O5	235.129	glycerinyllysine	GlycLys	0	0	0	0	0
	C12H18N2O4	255.134	pyrraline, furosine, Glycolaldehyde-pyridine	pyrraline, furosine, GA-P	3	2	2	0	1
	C15H26N4O4	327.203	glyoxal-lysine dimer	GOLD	0	1	0	0	0
	C14H28N4O5	333.213	glyoxallysine amide	GOLA	0	0	0	0	0
	C16H28N4O4	341.218	methylglyoxal-lysine dimer	MOLD	0	1	0	0	0
	C19H34N4O7	431.25	3-deoxyglucosone lysine dimer	DOLD	0	0	0	0	0
	C12H24O7N2	309.166	fructosyllysine	FruLys	1	2	1	0	1
Glc-Arg	C8H14N4O3	215.114	glyoxal hydroimidazolones	G-H	1	1	1	1	1
	C9H16N4O3	229.129	methylglyoxal hydroimidazolones	MG-H	3	4	3	1	1
	C8H16N4O4	233.124	carboxymethylarginine	CMA	3	1	3	2	1
	C9H18N4O4	247.14	carboxyethylarginine	CEA	1	1	1	1	2
	C11H18N4O3	255.145	argpyrimidine	ArgPyr	0	1	0	0	0
	C12H22N4O6	319.161	3-deoxyglucosone imidazolinone	DG-H	2	2	2	1	2
	C12H24O7N4	337.172	fructosylarginine	FruArg	2	2	1	0	2
Detected					23	24	20	12	18
Detected unique m/z					12	15	12	9	12

## Sheet: Table_S8
Table S8. The scores of detected amino acids in the model systems mixture analyzed by different mobile phases.
								ZIC-cHILIC (5 mM AF)				ZIC-cHILIC (5 mM AA)				ZIC-cHILIC (5 mM AF + 0.1% FAcid)				ZIC-cHILIC (5 mM AA + 0.1% AAcid)				ZIC-HILIC (5 mM AF)				ZIC-HILIC (5mM AA)				ZIC-HILIC (5 mM AF + 0.1% FAcid)				ZIC-HILIC (5 mM AA + 0.1% AAcid)
Compound name	Compound abbreviation	Classification	LogP	PI	Formula	Molecular weight	[M+H]+	RT	Intensity	Peak width	Comment	RT	Intensity	Peak width	Comment	RT	Intensity	Peak width	Comment	RT	Intensity	Peak width	Comment	RT	Intensity	Peak width	Comment	RT	Intensity	Peak width	Comment	RT	Intensity	Peak width	Comment	RT	Intensity	Peak width	Comment
L-Glutamic acid	Glu	Acidic	-3.24	3.22	C5H9O4N	147.053	148.06	6.05367	895563	0.126667	Good	5.91267	460191	0.145333	Good	6.112	664968	0.176667	Good	6.339	405220	0.125	Good	5.824	253434	0.286667	Good	5.62867	431166	0.296	Good	5.76967	214712	0.409333	Good	6.03533	642339	0.264667	Good
L-Aspartic acid	Asp	Acidic	-3.5	2.97	C4H7O4N	133.038	134.045	6.09733	222003	0.150667	Good	5.952	79415	0.31	Good	6.36367	161973	0.308667	Good	6.38167	135787	0.166	Good	5.85633	36253	0.399333	Good	5.65933	65243.7	0.376667	Good	6.022	136995	0.22	Good	6.07767	85203.7	0.333667	Good
L-Leucine	Leu	Non-polar	-1.59	5.98	C6H13O2N	131.095	132.102	4.77033	2296878	0.149	Unseparated	4.73567	2.06342e+06	0.194333	Unseparated	4.74133	2.94279e+06	0.200333	Unseparated	4.74033	2.64243e+06	0.161333	Unseparated	4.779	2.61389e+06	0.448	Unseparated	4.72967	2.17726e+06	0.468667	Unseparated	4.59367	2.55604e+06	0.159	Unseparated	4.727	2643036	0.499667	Unseparated
L-Isoleucine	Ile	Non-polar	-1.51	6.02	C6H13O2N	131.095	132.102	4.903	2.80669e+06	0.146	Unseparated	4.85933	2.67946e+06	0.156333	Unseparated	4.838	2713665	0.179333	Unseparated	4.888	2701495	0.162	Unseparated	4.779	2.61389e+06	0.448	Unseparated	4.72967	2.17726e+06	0.468667	Unseparated	4.701	2.76922e+06	0.299	Unseparated	4.727	2643036	0.499667	Unseparated
L-Methionine	Met	Non-polar	-2.9	5.75	C5H11O2NS	149.051	150.058	5.04467	2.64962e+06	0.265333	Good	4.99067	2.61835e+06	0.246667	Good	5.00133	2.71974e+06	0.206	Good	5.01167	2.79358e+06	0.247	Good	4.91433	2.42159e+06	0.337333	Good	4.83767	1829157	0.341333	Good	4.82167	2.6024e+06	0.305667	Good	4.84133	2.70561e+06	0.277	Good
L-Valine	Val	Non-polar	-1.95	5.97	C5H11O2N	117.079	118.086	5.226	1.54346e+06	0.256333	Good	5.174	1519713	0.257	Good	5.18167	1667084	0.248	Good	5.18567	1662202	0.266	Good	5.13567	1.47887e+06	0.448333	Good	5.04333	1.42287e+06	0.514333	Good	5.04	1602454	0.278	Good	5.051	1405210	0.381667	Good
L-Proline	Pro	Non-polar	-2.57	6.3	C5H9O2N	115.063	116.071	5.327	2.20044e+06	0.458	Good	5.283	1.94949e+06	0.380667	Good	5.271	2.0455e+06	0.384	Good	5.27567	2151944	0.286667	Good	5.36033	2225108	0.743333	Good	5.41233	1.94419e+06	0.477	Good	5.26067	1.88336e+06	0.611	Good	5.30167	1.84251e+06	0.458	Good
L-Alanine	Ala	Non-polar	-2.84	6.02	C3H7O2N	89.0477	90.055	5.79433	1.32553e+06	0.171	Good	5.78233	1.27538e+06	0.199	Good	5.71633	1352858	0.156667	Good	5.76533	1.22259e+06	0.128667	Good	5.63167	1.05548e+06	0.288	Good	5.627	731631	0.295	Good	5.49567	986146	0.271	Good	5.551	740746	0.271	Good
Glycine	Gly	Non-polar	-3.41	5.97	C2H5O2N	75.032	76.0393	6.03367	234478	0.127667	Good	6.00867	262105	0.128667	Good	5.949	381316	0.134667	Good	5.987	191839	0.146	Good	5.865	78790.7	0.326	Good	5.863	100509	0.265667	Good	5.697	79251	0.277333	Good	5.75333	73728.7	0.311667	Good
L-Phenylalanine	Phe	Non-polar(aromatic)	-1.18	5.48	C9H11O2N	165.079	166.086	4.706	2.74255e+06	0.263667	Good	4.66433	2.72084e+06	0.252	Good	4.71	2887563	0.251667	Good	4.69033	2849786	0.258333	Good	4.58767	2763065	0.300333	Good	4.518	2.68664e+06	0.29	Good	4.50067	2842322	0.290667	Good	4.49767	2.81822e+06	0.344667	Good
L-Tryptophan	Trp	Non-polar(aromatic)	-1.09	5.89	C11H12O2N2	204.09	205.097	4.82333	1205529	0.284	Good	4.805	1282897	0.29	Good	4.866	1.52264e+06	0.221333	Good	4.84533	1.52251e+06	0.281333	Good	4.67967	1.28533e+06	0.477333	Good	4.632	745303	0.386333	Good	4.64433	1467219	0.45	Good	4.63767	1.50946e+06	0.438333	Good
L-Tyrosine	Tyr	Polar(aromatic)	-3.47	5.66	C9H11O3N	181.074	182.081	5.42033	214046	0.129333	Good	5.38333	112895	0.123333	Good	5.34767	170363	0.0973333	Good	5.36767	110134	0.107667	Good	5.13233	34051	0.315	Good	5.06667	53650	0.258	Good	5.03967	162391	0.161	Good	5.059	55004.7	0.222	Good
L-Cysteine	Cys	Polar(Thiol)	-2.79	5.02	C3H7O2NS	121.02	122.027	5.60233	157060	0.325667	Multiple	5.65933	157288	0.224667	Multiple	5.48067	750239	0.128	Good	5.57333	56171.3	0.304667	Good	5.48367	32078.7	0.361667	Good	5.494	7399.67	0.627333	Low intensity	5.26033	16547	0.324	Good	5.35	16344	0.361333	Good
L-Cystine	Cys2	polar	-5.9	4.6	C6H12O4N2S2	240.024	241.031	6.655	91853.5	0.336	Multiple, broad	6.387	228844	0.486333	Multiple,broad	6.79667	167683	0.251667	Good	6.812	126298	0.331333	Good	6.72167	107594	0.524333	Tailing	6.53233	148538	1.24867	Broad, Tailing	6.611	88575	0.263333	Good	6.67267	82682	0.69	Multiple, broad
L-Threonine	Thr	Polar	-3.47	6.53	C4H9O3N	119.058	120.066	5.81667	1639003	0.209	Good	5.775	1593771	0.258667	Good	5.74833	1.55131e+06	0.157	Good	5.78767	1.4847e+06	0.146	Good	5.60633	1426781	0.295667	Good	5.568	1.18158e+06	0.328333	Good	5.47033	1349457	0.286333	Good	5.51967	1355605	0.278	Good
L-Glutamine	Gln	Polar	-4	5.65	C5H10O3N2	146.069	147.076	5.93867	843758	0.130667	Good	5.88433	468743	0.155667	Good	5.869	560506	0.143	Good	5.90967	157388	0.157667	Good	5.79167	544291	0.24	Good	5.751	429283	0.308	Good	5.672	408566	0.222333	Good	5.71467	259360	0.249667	Good
L-Asparagine	Asn	Polar	-4.29	5.41	C4H8O3N2	132.053	133.061	6.00833	1.02711e+06	0.187667	Good	5.92233	953630	0.212667	Good	5.92533	1.34516e+06	0.182	Good	5.969	1.12036e+06	0.143333	Good	5.86433	589785	0.344	Good	5.813	721680	0.335667	Good	5.71533	648505	0.332667	Good	5.76833	737698	0.256	Good
L-Serine	Ser	Polar	-3.89	5.68	C3H7O3N	105.043	106.05	6.13567	1.08019e+06	0.148667	Good	6.07667	1.00281e+06	0.246667	Good	6.045	1.09462e+06	0.144333	Good	6.083	938157	0.166333	Good	5.86367	399216	0.319	Good	5.85	470988	0.301333	Good	5.70433	366098	0.296667	Good	5.75933	437212	0.269667	Good
L-Histidine	His	Basic	-3.62	7.59	C6H9O2N3	155.069	156.077	6.22033	1.39014e+06	2.569	Broad	6.00967	1.39601e+06	1.83067	Broad	7.05933	1833504	0.474667	Good	6.38233	875674	1.363	Broad	6.161	1412678	3.139	Broad	6.218	953433	2.727	Broad	6.74533	1902561	0.376	Good	6.36833	902443	1.31733	Broad
L-Lysine	Lys	Basic	-3.21	9.74	C6H14O2N2	146.106	147.113	9.89033	728178	0.33	Good	9.941	943104	0.402	Good	7.01867	988740	0.174	Good	7.53967	716697	0.237667	Good	10.4757	707965	1.42367	Broad	10.7817	570127	1.43533	Broad	6.989	1.22686e+06	0.262333	Good	7.59967	511452	0.468667	Good
L-Arginine	Arg	Basic	-3.24	10.76	C6H14O2N4	174.112	175.119	10.1217	1.56606e+06	1.15633	Broad	10.136	1666832	1.66567	Broad	7.04067	972924	0.288	Good	7.58267	1.08256e+06	0.700333	Good	10.0423	1.68399e+06	1.501	Broad	10.48	1.60438e+06	1.71933	Broad	6.86	1064071	0.245667	Good	7.461	1039863	1.06767	Broad
Peak comments
Good: single and good peak shape with peak width less than 1 minute and peak intensity more than 10000 was detected
Broad: the peak width was larger than 1minute
Multiple: Unresolved multiple peaks were observed
Tailing: the peak tailing was more than 1 minute
Unseparated: Isomers were not seperated
Low intensity: Peak intensity was less than 10000
Not detected: No peak

## Sheet: Table S9
Table S9. Free glycation product candidates detected by different mobile phases.
Model system	Formula	[M+H]+	Compound name	Abbreviation	ZIC-cHILIC ( 5 mM AF)	ZIC-cHILIC (5 mM AA)	ZIC-cHILIC (5 mM AF + 0.1% FAcid)	ZIC-cHILIC (5mM AA + 0.1% AAcid)	ZIC-HILIC (5 mM AF)	ZIC-HILIC (5 mM AA)	ZIC-HILIC (5 mM AF + 0.1% FAcid)	ZIC-HILIC (5 mM AA + 0.1% AAcid)
MSM1	C8H15O7N	238.092	fructosylglycine	FruGly	0	0	0	0	0	0	1	0
	C9H17O7N	252.108	fructosylalanine	FruAla	1	0	1	1	1	0	0	0
	C9H17O8N	268.103	fructosylserine	FruSer	0	0	1	0	0	0	1	1
	C11H19O7N	278.123	fructosylproline	FruPro	1	1	1	1	1	0	1	1
	C11H21O7N	280.139	fructosylvaline	FruVal	2	1	1	2	2	2	1	2
	C10H19O8N	282.118	fructosylthreonine	FruThr	1	1	1	1	0	0	0	1
	C9H17O7NS	284.08	fructosylcysteine	FruCys	2	1	3	2	1	0	2	1
	C12H23O7N	294.155	fructosylisoleucine, fructosylleucine	FruIle, FruLeu	3	1	1	1	3	2	1	3
	C10H18O8N2	295.114	fructosylasparagine	FruAsn	0	0	1	0	0	0	1	1
	C10H17O9N	296.098	fructosylaspartic acid	FruAsp	0	0	0	0	0	0	0	0
	C11H20O8N2	309.129	fructosylglutamine	FruGln	0	0	0	0	0	0	0	0
	C12H24O7N2	309.166	fructosyllysine	FruLys	3	2	1	1	4	3	1	1
	C11H19O9N	310.113	fructosylglutamic acid	FruGlu	0	0	1	1	1	1	1	0
	C11H21O7NS	312.111	fructosylmethionine	FruMet	1	2	1	1	2	0	1	3
	C12H19O7N3	318.13	fructosylhistidine	FruHis	1	1	1	2	0	1	4	1
	C15H21O7N	328.139	fructosylphenylalanine	FruPhe	2	1	1	1	3	0	1	2
	C12H24O7N4	337.172	fructosylarginine	FruArg	3	3	3	1	2	1	2	1
	C15H21O8N	344.134	fructosyltyrosine	FruTyr	0	0	0	0	0	0	0	0
	C17H22O7N2	367.15	fructosyltryptophan	FruTrp	1	2	1	1	0	1	1	0
	C12H22O9N2S2	403.084	fructosylcystine	FruCys2	0	0	0	0	0	0	0	0
Glc-Lys	C7H14N2O3	175.108	formyl lysine	ForLys	2	2	2	2	3	2	2	3
	C8H16N2O3	189.123	acetyl lysine	AceLys	2	1	2	2	2	2	2	2
	C8H16N2O4	205.118	carboxymethyl-lysine, glycolic acid lysine amide	CML, GALA	4	2	3	4	3	3	4	2
	C9H18N2O4	219.134	carboxyethyl-lysine, lactoyl lysine	CEL, LacLys	6	4	4	3	3	3	4	3
	C9H18N2O5	235.129	glycerinyl lysine	GlycLys	2	3	2	2	2	2	2	2
	C12H18N2O4	255.134	pyrraline, furosine, Glycolaldehyde-pyridine	pyrraline, furosine, GA-P	3	7	3	2	4	5	1	4
	C15H26N4O4	327.203	glyoxal-lysine dimer	GOLD	3	2	1	1	0	0	1	2
	C14H28N4O5	333.213	glyoxal lysine amide	GOLA	2	3	2	2	2	2	2	2
	C16H28N4O4	341.218	methylglyoxal-lysine dimer	MOLD	2	3	2	1	2	1	1	1
	C19H34N4O7	431.25	3-deoxyglucosone lysine dimer	DOLD	1	0	0	1	0	0	0	0
	C12H24O7N2	309.166	fructosyllysine	FruLys	3	5	2	4	6	6	1	5
Glc-Arg	C8H14N4O3	215.114	glyoxal hydroimidazolones	G-H	1	0	1	2	0	0	1	1
	C9H16N4O3	229.129	methylglyoxal hydroimidazolones	MG-H	2	3	1	3	2	0	1	3
	C8H16N4O4	233.124	carboxymethylarginine	CMA	3	2	3	4	4	3	3	2
	C9H18N4O4	247.14	carboxyethylarginine	CEA	3	2	3	1	1	4	3	2
	C11H18N4O3	255.145	argpyrimidine	ArgPyr	2	1	0	0	0	0	1	1
	C12H22N4O6	319.161	3-deoxyglucosone imidazolinone	DG-H	6	5	3	2	3	4	2	1
	C12H24O7N4	337.172	fructosylarginine	FruArg	3	1	3	1	3	2	5	3
Detected					71	62	56	53	60	50	55	57
Detected unique m/z					30	27	31	30	24	20	31	29
